# Supplementary material for: Food Practice Lifestyles: Identification and Implications for Energy Sustainability
Source: Int J Environ Res Public Health. 2022 May 5;19(9):5638. doi: 10.3390/ijerph19095638 (PMC9103468; doi:10.3390/ijerph19095638)
Supplement: Supplementary file 1 [file ijerph-19-05638-s001.zip]

Archive with 1 entries (1 files):
- ijerph-1613476-supplementary.pdf
